# Supplementary material for: The Transcriptional Landscape of Pericytes in Acute Ischemic Stroke
Source: Transl Stroke Res. 2023 Jun 28;15(4):714–28. doi: 10.1007/s12975-023-01169-x (PMC11226519; doi:10.1007/s12975-023-01169-x)
Supplement: Supplementary file 2 — (XLSX 50 kb) [file 12975_2023_1169_MOESM2_ESM.xlsx]

## Sheet: contra 1h
	p_val	avg_log2FC	pct.1	pct.2	p_val_adj	cluster	gene
1	5.10098e-08	1.22791	0.959	0.765	0.00105009	0	Higd1b
2	7.84637e-08	1.18568	0.98	0.549	0.00161525	0	Cox4i2
3	2.27263e-07	1.15347	0.898	0.451	0.00467844	0	Map1lc3a
4	2.08182e-06	1.34981	0.592	0.157	0.0428564	0	Rnf187
5	2.17954e-06	1.26601	0.837	0.314	0.044868	0	Atp5j
6	3.83546e-06	1.15577	0.918	0.471	0.0789569	0	Pkm
7	1.26509e-05	1.22725	0.531	0.157	0.260431	0	Psmb2
8	2.50983e-05	1.1038	0.673	0.235	0.516674	0	Chmp2a
9	0.000112675	1.13607	0.551	0.196	1	0	Tpi1
10	0.00247266	1.12758	0.776	0.569	1	0	Mgp
11	2.74497e-05	0.916	0.933	0.957	0.56508	1	Pdgfrb
12	0.000228378	1.1119	0.833	0.786	1	1	Atp13a5
13	0.000449951	1.25938	0.967	1	1	1	Gm42418
14	0.00147731	0.732673	0.9	0.914	1	1	Itgb1
15	0.00262648	1.38573	0.633	0.5	1	1	AY036118
16	0.00272575	0.977407	0.667	0.571	1	1	Lrp1
17	0.00356503	1.017	0.467	0.243	1	1	Brd1
18	0.0041307	0.800098	0.767	0.643	1	1	Dtx3
19	0.00653666	1.10072	0.333	0.129	1	1	E130308A19Rik
20	0.00919774	0.667672	0.6	0.443	1	1	Wapl
21	3.6953e-09	2.39649	0.75	0.031	7.60714e-05	3	Fosb
22	0.000150447	4.43462	0.75	0.115	1	3	Fos
23	0.000274155	3.77195	0.75	0.125	1	3	Junb
24	0.00074817	2.88841	1	0.469	1	3	Hspa1a
25	0.00171388	3.05088	0.5	0.073	1	3	Egr1
26	0.00270651	3.17201	1	0.479	1	3	Jun
27	0.00387986	2.84631	0.5	0.073	1	3	Klf4
28	0.00722768	2.16722	0.5	0.083	1	3	Ppp1r15a
29	0.007294	2.48148	1	0.417	1	3	Dnaja1
30	0.00807976	1.95443	0.25	0.021	1	3	Rasd1
31	1.32636e-17	3.49084	0.75	0	2.73045e-13	4	Olfr558
32	3.66363e-10	2.58087	1	0.062	7.54194e-06	4	Adgrl1
33	2.19396e-09	2.53917	0.75	0.031	4.51649e-05	4	Pdlim3
34	1.85716e-08	2.7758	0.5	0.01	0.000382314	4	Kcnb1
35	1.64601e-05	2.93956	0.5	0.031	0.338848	4	Cav1
36	5.63958e-05	2.78975	1	0.208	1	4	Cd200
37	5.6868e-05	2.8607	1	0.271	1	4	Wtip
38	0.000109992	2.67791	0.5	0.042	1	4	Myom1
39	0.000156734	2.97384	0.75	0.125	1	4	Myh11
40	0.00135991	2.57437	0.75	0.198	1	4	Pdgfa
41	3.60705e-23	5.74513	1	0	7.42548e-19	9	Igfbp2
42	3.60705e-23	4.35058	1	0	7.42548e-19	9	Pdgfra
43	3.60705e-23	4.23735	1	0	7.42548e-19	9	Snhg11
44	3.60705e-23	3.60921	1	0	7.42548e-19	9	Col1a1
45	3.60705e-23	3.57632	1	0	7.42548e-19	9	Bmp7
46	6.15695e-18	4.21392	1	0.01	1.26747e-13	9	Slc7a11
47	6.89393e-08	5.27153	1	0.082	0.00141918	9	Dcn
48	2.10473e-05	5.64543	1	0.155	0.433281	9	Spp1
49	0.000179289	4.07483	1	0.237	1	9	Itih5
50	0.000349748	5.64316	1	0.289	1	9	Apod
51	1.85716e-08	3.51232	0.5	0.01	0.000382314	10	Gjc3
52	1.76216e-07	3.94707	1	0.125	0.00362759	10	Mbp
53	1.76216e-07	3.60771	1	0.125	0.00362759	10	Car2
54	5.6544e-07	4.16753	1	0.146	0.0116401	10	Mal
55	5.48635e-06	3.5633	1	0.198	0.112942	10	Qdpr
56	6.88953e-06	3.82095	1	0.208	0.141828	10	Trf
57	3.94695e-05	3.45132	1	0.281	0.81252	10	Scd2
58	0.000243451	3.56479	0.75	0.146	1	10	Aplp1
59	0.000324142	4.24594	1	0.406	1	10	Ptgds
60	0.000428718	5.01081	1	0.542	1	10	Plp1

## Sheet: Ipsi 1h
	p_val	avg_log2FC	pct.1	pct.2	p_val_adj	cluster	gene
1	1.09662e-05	1.73712	0.467	0.078	0.225751	0	Tspan12
2	8.0797e-05	1.51968	0.667	0.243	1	0	Atp5g1
3	0.000148567	1.35969	0.933	0.631	1	0	Rpl15
4	0.00024281	1.4193	0.667	0.194	1	0	Nts
5	0.00032618	1.62171	0.733	0.291	1	0	Ndufa11
6	0.00525739	1.3551	0.333	0.087	1	0	Ubqln1
7	0.00624451	1.47051	0.267	0.058	1	0	Nfxl1
8	0.00778602	1.36072	0.933	0.563	1	0	Rplp0
9	0.00787733	1.29789	0.467	0.175	1	0	Psmc5
10	0.00949621	1.32176	0.733	0.534	1	0	Rps20
11	1.71561e-06	1.33577	0.839	0.726	0.0353175	1	Fry
12	4.69072e-06	1.48776	1	1	0.0965632	1	Gm42418
13	0.000317897	1.24186	0.75	0.645	1	1	Slc12a2
14	0.000439838	1.1728	0.589	0.387	1	1	Atp2a3
15	0.000909886	1.52845	0.625	0.452	1	1	Plce1
16	0.00128023	1.15437	0.714	0.645	1	1	Cspg4
17	0.00357524	0.991755	0.768	0.645	1	1	Mef2c
18	0.00596299	1.13592	0.25	0.081	1	1	Cacna1h
19	0.00899004	1.23193	0.357	0.194	1	1	Baz1b
20	0.00993912	1.32901	0.429	0.29	1	1	Akap11
21	6.28911e-19	3.84771	1	0.018	1.29468e-14	2	Sorbs2
22	1.41863e-16	7.19752	1	0.026	2.92039e-12	2	Acta2
23	9.67618e-10	3.57659	1	0.079	1.99194e-05	2	Myh11
24	1.70025e-09	6.50472	1	0.088	3.50013e-05	2	Tagln
25	2.05923e-06	4.3523	1	0.175	0.0423912	2	Vim
26	1.55067e-05	5.40756	1	0.246	0.319222	2	Crip1
27	2.79284e-05	4.58414	1	0.272	0.574935	2	Tpm2
28	4.17366e-05	4.0558	1	0.272	0.85919	2	Fos
29	5.72847e-05	3.91266	1	0.298	1	2	Atf3
30	0.000224056	3.62176	1	0.439	1	2	Dstn
31	1.11892e-07	1.26436	1	0.818	0.00230341	3	Jund
32	1.05985e-06	1.11051	0.667	0.193	0.0218181	3	Rab3a
33	3.18357e-06	1.32002	0.567	0.159	0.065537	3	Gabarapl1
34	3.31865e-06	1.15791	0.867	0.443	0.0683178	3	Gapdh
35	4.82057e-06	1.15739	0.867	0.364	0.0992363	3	Rhoc
36	1.38535e-05	1.192	0.567	0.182	0.285189	3	Ranbp1
37	9.77036e-05	1.10733	0.633	0.273	1	3	Cystm1
38	0.00012231	1.41524	0.6	0.295	1	3	Tpi1
39	0.000270281	1.14019	0.6	0.273	1	3	Polr1d
40	0.000530259	1.09109	0.567	0.216	1	3	Mospd1
41	1.12368e-14	3.06867	1	0.026	2.31322e-10	7	Tmem176a
42	6.85261e-13	3.36194	1	0.035	1.41068e-08	7	Tmem176b
43	7.40479e-11	3.28146	1	0.043	1.52435e-06	7	Tinagl1
44	6.04069e-10	5.06356	0.667	0.017	1.24354e-05	7	Ccl19
45	3.10782e-08	3.07556	0.667	0.026	0.000639776	7	Fmod
46	2.45772e-06	2.89951	1	0.113	0.0505945	7	Pmp22
47	0.000563815	3.07774	0.333	0.017	1	7	Il6
48	0.00273992	3.15985	0.667	0.13	1	7	Serpine2
49	0.00323247	3.36201	0.333	0.026	1	7	Iigp1
50	0.00452342	2.86736	1	0.626	1	7	Ifitm3
51	3.58977e-27	4.47724	1	0	7.38989e-23	9	Snhg11
52	3.58977e-27	4.09782	1	0	7.38989e-23	9	Igfbp2
53	2.513e-20	5.19319	0.857	0.009	5.17327e-16	9	Slc7a11
54	1.54618e-19	4.92925	0.714	0	3.18296e-15	9	Ccl7
55	1.79819e-13	5.86597	0.857	0.045	3.70176e-09	9	Ccl2
56	6.8695e-13	5.20746	1	0.09	1.41415e-08	9	Spp1
57	1.60176e-12	4.79797	1	0.099	3.29739e-08	9	Dcn
58	2.32984e-08	4.1448	1	0.234	0.00047962	9	Itih5
59	9.96187e-08	6.07498	1	0.279	0.00205075	9	Apod
60	0.000704797	4.60295	0.857	0.369	1	9	Ptgds

## Sheet: Contra 12h
	p_val	avg_log2FC	pct.1	pct.2	p_val_adj	cluster	gene
1	2.76591e-41	1.21275	1	0.913	5.69389e-37	0	Vtn
2	5.05386e-38	1.27757	0.993	0.798	1.04039e-33	0	Higd1b
3	3.96858e-35	1.05835	1	0.846	8.16971e-31	0	Ptn
4	3.47389e-32	1.61777	0.823	0.308	7.15134e-28	0	Uchl1
5	3.65495e-31	1.37222	0.959	0.572	7.52407e-27	0	Kcnj8
6	1.9352e-18	1.24483	0.629	0.255	3.98379e-14	0	Cthrc1
7	7.96337e-14	1.08519	0.735	0.519	1.63934e-09	0	Ddit4l
8	9.04712e-14	1.00942	0.605	0.337	1.86244e-09	0	Akap7
9	1.08379e-05	1.09245	0.293	0.125	0.22311	0	Spp1
10	7.32267e-05	1.12857	0.327	0.178	1	0	Nts
11	4.55045e-23	1.42549	1	1	9.36756e-19	1	Gm42418
12	6.15869e-10	1.08446	0.94	0.943	1.26783e-05	1	mt-Co3
13	9.80075e-08	1.0782	0.896	0.922	0.00201758	1	mt-Co2
14	2.40924e-06	1.03204	0.836	0.844	0.0495966	1	Zbtb20
15	3.00843e-05	1.41766	0.522	0.389	0.619316	1	AY036118
16	0.00128099	1.32175	0.522	0.455	1	1	Plce1
17	0.00147969	1.30715	0.522	0.457	1	1	Ptprk
18	0.00178843	1.04903	0.567	0.531	1	1	Carmn
19	0.00216681	1.25648	0.493	0.416	1	1	Ogt
20	0.00673269	1.11688	0.567	0.586	1	1	Fus
21	1.32351e-82	3.49372	0.973	0.024	2.72458e-78	2	Pln
22	9.34558e-66	5.50851	1	0.062	1.92388e-61	2	Acta2
23	1.32309e-63	5.56589	1	0.069	2.72371e-59	2	Tagln
24	1.03147e-43	3.08677	0.946	0.112	2.12339e-39	2	Csrp1
25	1.85872e-40	3.9278	1	0.174	3.82636e-36	2	Myh11
26	3.2493e-32	3.77141	1	0.267	6.68901e-28	2	Vim
27	1.60897e-31	3.73436	1	0.301	3.31223e-27	2	Tpm2
28	1.26437e-27	3.93667	1	0.43	2.60283e-23	2	Crip1
29	5.1134e-22	3.12138	0.784	0.157	1.05265e-17	2	Junb
30	4.67584e-19	3.34969	0.73	0.166	9.62568e-15	2	Fos
31	1.69741e-08	2.21725	1	0.11	0.000349428	3	Fhl2
32	2.27033e-05	2.12573	1	0.197	0.46737	3	Junb
33	0.000292804	2.2867	1	0.41	1	3	Ddit4
34	0.0003695	1.78191	0.25	0.016	1	3	Gm34342
35	0.000600884	2.51652	0.75	0.171	1	3	Egr1
36	0.000635432	3.01111	0.75	0.191	1	3	Ier2
37	0.00134854	1.82984	1	0.44	1	3	Cd248
38	0.0019864	1.8394	1	0.683	1	3	Cebpd
39	0.00211663	2.23904	0.75	0.203	1	3	Fos
40	0.00854924	1.81398	0.75	0.241	1	3	Ier3
41	3.31826e-17	1.45799	0.571	0.088	6.83097e-13	4	Nrip2
42	4.66378e-13	1.40596	0.857	0.3	9.60086e-09	4	Fxyd1
43	5.54017e-12	1.54757	0.829	0.358	1.1405e-07	4	Npy1r
44	6.86207e-10	1.7808	0.771	0.355	1.41263e-05	4	Wtip
45	5.03867e-09	1.34661	0.943	0.55	0.000103726	4	Tpm1
46	9.86947e-09	1.62525	0.343	0.069	0.000203173	4	Olfr558
47	1.77132e-08	1.39423	0.657	0.266	0.000364645	4	Cd200
48	1.89487e-08	1.31935	0.657	0.251	0.000390078	4	Pdgfa
49	1.14162e-07	1.38734	0.629	0.259	0.00235013	4	Rgs7bp
50	1.33961e-07	1.25189	0.771	0.428	0.00275772	4	Uba2
51	1.62379e-81	4.06931	0.964	0.019	3.34272e-77	6	Selplg
52	4.89693e-74	4.21565	0.929	0.023	1.00808e-69	6	Csf1r
53	1.01627e-66	4.65309	0.964	0.038	2.09209e-62	6	Cx3cr1
54	4.78803e-44	4.97935	0.964	0.097	9.85664e-40	6	Ctss
55	5.82006e-44	4.32627	0.964	0.093	1.19812e-39	6	Mafb
56	2.72362e-40	4.87334	0.929	0.101	5.60684e-36	6	C1qc
57	1.36812e-38	5.24503	0.964	0.122	2.8164e-34	6	C1qb
58	1.10363e-36	5.57091	0.929	0.12	2.27193e-32	6	C1qa
59	8.29404e-30	5.05084	1	0.211	1.70741e-25	6	Hexb
60	5.68029e-25	4.14497	0.679	0.07	1.16934e-20	6	Ccl4
61	1.11354e-86	4.06258	0.938	0.006	2.29233e-82	7	Ccl19
62	5.07909e-21	2.62645	0.625	0.049	1.04558e-16	7	Anxa1
63	7.03618e-16	2.87245	0.75	0.111	1.44847e-11	7	Tmem176b
64	2.33648e-12	2.98943	0.938	0.34	4.80988e-08	7	Cfh
65	1.96766e-09	2.38999	1	0.512	4.05062e-05	7	Timp3
66	9.83937e-09	2.49916	0.812	0.247	0.000202553	7	Id3
67	2.46479e-08	2.33511	0.438	0.066	0.000507401	7	Ccn1
68	1.27509e-07	2.76856	0.375	0.056	0.0026249	7	S100a6
69	9.14086e-05	2.49507	0.562	0.195	1	7	Fos
70	0.000148486	2.32244	0.562	0.216	1	7	Dusp1
71	3.82466e-76	3.75728	0.875	0.004	7.87345e-72	8	Adgrl4
72	1.10374e-64	4.43629	1	0.012	2.27217e-60	8	Ly6a
73	8.24421e-63	4.14253	0.875	0.008	1.69715e-58	8	Pglyrp1
74	9.69984e-63	3.62048	0.875	0.008	1.99681e-58	8	Ctla2a
75	1.01236e-49	3.79079	0.875	0.014	2.08404e-45	8	Cldn5
76	1.54807e-46	4.49307	0.875	0.016	3.18686e-42	8	Ly6c1
77	3.1179e-39	3.55634	0.875	0.022	6.41851e-35	8	Slco1a4
78	3.89185e-15	3.67246	1	0.13	8.01177e-11	8	Slc2a1
79	1.03973e-11	4.07104	1	0.194	2.14039e-07	8	Flt1
80	9.65921e-07	3.63337	1	0.733	0.0198844	8	Bsg
81	7.10555e-111	4.04057	1	0	1.46275e-106	9	Lum
82	6.69767e-93	4.23619	1	0.002	1.37878e-88	9	Slc7a11
83	6.78111e-89	3.85447	0.8	0	1.39596e-84	9	Pdgfra
84	2.01964e-70	4.83048	1	0.006	4.15762e-66	9	Igfbp2
85	7.29876e-23	6.40013	1	0.044	1.50252e-18	9	Dcn
86	3.26171e-12	4.21381	1	0.101	6.71456e-08	9	Ccn2
87	7.68537e-07	6.8475	1	0.26	0.0158211	9	Apod
88	2.51337e-06	4.42954	1	0.268	0.0517402	9	Itih5
89	1.70314e-05	4.02748	1	0.396	0.350608	9	Apoe
90	0.00469434	4.79512	0.8	0.501	1	9	Ptgds
91	5.13592e-27	3.89435	1	0.057	1.05728e-22	10	Mag
92	2.63064e-23	3.83313	1	0.067	5.41543e-19	10	Ermn
93	1.95348e-17	3.83347	0.875	0.073	4.02144e-13	10	Cldn11
94	7.93333e-16	4.53497	1	0.126	1.63316e-11	10	Mbp
95	1.81555e-14	4.20317	0.875	0.093	3.73748e-10	10	Cnp
96	7.05264e-14	4.69986	1	0.15	1.45186e-09	10	Mal
97	3.45633e-12	3.86201	1	0.18	7.11521e-08	10	Aplp1
98	3.56105e-10	3.92136	1	0.235	7.33079e-06	10	Car2
99	6.59489e-07	5.16415	1	0.496	0.0135762	10	Ptgds
100	8.54881e-07	5.45693	1	0.672	0.0175986	10	Plp1

## Sheet: Ipsi 12h
	p_val	avg_log2FC	pct.1	pct.2	p_val_adj	cluster	gene
1	2.83591e-20	1.6672	0.966	0.492	5.838e-16	0	P2ry14
2	1.78318e-18	1.22605	1	0.871	3.67086e-14	0	Vtn
3	3.46826e-18	1.30952	1	0.788	7.13977e-14	0	Ptn
4	2.09138e-17	1.32084	1	0.674	4.30532e-13	0	Higd1b
5	4.46426e-14	1.32991	0.898	0.432	9.19013e-10	0	Gatm
6	1.02498e-13	1.30159	0.909	0.5	2.11002e-09	0	Slc6a20a
7	3.13993e-13	1.32713	0.852	0.424	6.46387e-09	0	Uchl1
8	3.14688e-12	1.36836	0.83	0.485	6.47818e-08	0	Pth1r
9	1.27556e-08	1.4611	0.489	0.152	0.000262586	0	Nodal
10	1.35586e-08	1.23688	0.591	0.242	0.000279118	0	Slc22a8
11	4.63631e-11	1.71219	1	0.884	9.54431e-07	1	mt-Co2
12	1.06994e-07	1.43291	0.952	0.889	0.00220258	1	mt-Co3
13	5.79901e-07	2.29632	1	1	0.0119378	1	Gm42418
14	0.000152602	1.51224	0.714	0.528	1	1	Notch1
15	0.000697975	1.38456	0.524	0.286	1	1	Ogt
16	0.000775002	1.39184	0.333	0.106	1	1	Wipf1
17	0.00096895	1.43236	0.286	0.08	1	1	Stard9
18	0.00113904	1.40202	0.619	0.422	1	1	mt-Nd4l
19	0.00200251	1.37151	0.714	0.608	1	1	Tns1
20	0.0021604	1.47834	0.286	0.09	1	1	Ankrd44
21	5.44927e-39	3.45439	1	0.03	1.12179e-34	2	Sorbs2
22	2.57845e-31	3.4333	0.8	0.02	5.308e-27	2	Pln
23	4.1086e-31	5.54836	1	0.07	8.45797e-27	2	Acta2
24	1.02392e-29	5.4236	1	0.08	2.10783e-25	2	Tagln
25	5.8929e-20	3.60054	0.95	0.16	1.21311e-15	2	Csrp1
26	6.82243e-18	3.83797	0.9	0.155	1.40447e-13	2	Myh11
27	1.7252e-15	3.5676	1	0.365	3.55151e-11	2	Vim
28	1.81255e-15	3.55667	1	0.36	3.73132e-11	2	Tpm2
29	6.98238e-14	4.04803	0.85	0.185	1.43739e-09	2	Fos
30	3.60581e-13	3.35108	0.65	0.085	7.42292e-09	2	Atf3
31	2.67708e-05	0.887095	0.583	0.204	0.551104	3	Ppard
32	0.000706037	1.02274	0.667	0.372	1	3	Tgfb1
33	0.0008297	0.91225	0.583	0.27	1	3	Eif4g1
34	0.00286675	0.884872	0.417	0.179	1	3	Psmb8
35	0.00587053	1.2732	0.667	0.418	1	3	Tfpi
36	0.00639975	0.880098	0.583	0.321	1	3	Slc39a1
37	0.00668225	0.8986	0.333	0.122	1	3	Pde10a
38	0.00674841	1.07685	0.458	0.24	1	3	Nabp2
39	0.00842896	1.00115	0.75	0.602	1	3	Slc12a2
40	0.00898658	0.945059	0.708	0.429	1	3	Ugp2
41	3.91063e-08	2.12074	0.714	0.155	0.000805042	4	Ogn
42	4.54982e-08	2.02223	0.929	0.286	0.000936627	4	Fxyd1
43	2.59521e-07	2.13303	0.786	0.296	0.00534251	4	Serpini1
44	2.93475e-07	1.65502	0.786	0.233	0.00604149	4	Cdkn1c
45	6.61984e-07	1.90026	0.857	0.34	0.0136276	4	Wtip
46	3.82892e-06	1.56282	0.929	0.451	0.0788222	4	Inpp4b
47	1.50215e-05	1.63655	0.643	0.194	0.309233	4	Hspb2
48	9.0975e-05	1.78422	0.643	0.214	1	4	Npy1r
49	0.000380448	1.7319	0.429	0.117	1	4	Ephx3
50	0.00560904	1.95878	0.714	0.5	1	4	Fry
51	2.43393e-28	5.14018	0.692	0.015	5.0105e-24	5	Il11
52	1.20831e-22	3.30505	0.885	0.113	2.48743e-18	5	Mt2
53	6.41954e-22	3.22621	0.923	0.139	1.32153e-17	5	Rdh10
54	1.14016e-18	3.88684	0.808	0.119	2.34714e-14	5	Ednrb
55	1.91621e-18	4.36609	0.692	0.072	3.94471e-14	5	Ccl2
56	1.3249e-17	3.92187	0.462	0.015	2.72745e-13	5	Ccl7
57	6.23707e-16	2.86337	0.769	0.134	1.28396e-11	5	Stc1
58	5.13545e-15	3.03051	0.615	0.077	1.05718e-10	5	Cxcl1
59	9.13332e-15	3.33586	0.962	0.371	1.88019e-10	5	Mt1
60	1.83662e-11	3.90589	0.538	0.082	3.78087e-07	5	Ccl11
61	3.6776e-41	3.78228	1	0.009	7.57072e-37	6	Fcrls
62	5.21154e-33	3.85077	1	0.024	1.07285e-28	6	Tyrobp
63	5.9392e-28	4.26034	1	0.038	1.22264e-23	6	Cx3cr1
64	1.31488e-26	5.22666	1	0.043	2.70681e-22	6	C1qc
65	3.11915e-22	4.54256	1	0.062	6.42108e-18	6	Mafb
66	3.28806e-20	4.7125	1	0.076	6.7688e-16	6	Ctss
67	1.88909e-18	5.48294	1	0.09	3.88889e-14	6	C1qb
68	4.92792e-17	5.66366	1	0.104	1.01446e-12	6	C1qa
69	1.31525e-14	5.1449	1	0.137	2.70757e-10	6	Hexb
70	1.77451e-10	5.68385	0.333	0.009	3.65301e-06	6	Ccl12
71	2.81168e-22	3.07551	0.667	0.014	5.78812e-18	7	Ccl19
72	6.14624e-16	2.19713	0.667	0.033	1.26527e-11	7	Angpt2
73	2.22611e-14	3.20456	1	0.128	4.58268e-10	7	Tmem176b
74	6.95013e-10	2.51283	0.778	0.109	1.43075e-05	7	Col3a1
75	1.85443e-09	2.91357	0.778	0.128	3.81753e-05	7	Pmp22
76	5.8003e-09	2.76714	0.667	0.09	0.000119405	7	Tmem176a
77	9.74531e-08	2.90759	1	0.445	0.00200617	7	Cfh
78	3.26159e-07	2.17744	1	0.341	0.00671432	7	Apoe
79	1.82789e-06	2.1989	0.889	0.327	0.0376289	7	Cd47
80	4.10363e-05	2.24477	0.889	0.318	0.844773	7	Txnip
81	2.55073e-33	2.22706	0.667	0	5.25093e-29	8	Abcb1a
82	3.07363e-30	2.23509	1	0.009	6.32737e-26	8	Slco1a4
83	6.92378e-30	2.99556	1	0.009	1.42533e-25	8	Pglyrp1
84	2.74338e-25	2.53464	1	0.014	5.64752e-21	8	Ramp2
85	5.32976e-22	3.37009	1	0.018	1.09718e-17	8	Ly6c1
86	2.56917e-17	3.25795	0.667	0.009	5.2889e-13	8	Ly6a
87	2.56917e-17	2.18926	0.667	0.009	5.2889e-13	8	Ptprb
88	1.00647e-14	2.11173	1	0.037	2.07191e-10	8	Slc7a5
89	2.82604e-14	3.77387	0.667	0.014	5.81769e-10	8	Ctla2a
90	3.71301e-14	3.32036	0.667	0.014	7.64361e-10	8	Cldn5
91	9.94086e-29	4.41302	1	0.019	2.04643e-24	10	Mag
92	2.73389e-14	4.66541	1	0.07	5.62799e-10	10	Mal
93	5.48129e-12	4.6138	1	0.084	1.12838e-07	10	Cldn11
94	1.99806e-11	4.0519	1	0.098	4.11321e-07	10	Cnp
95	4.36716e-11	4.31015	1	0.107	8.99023e-07	10	Mbp
96	9.82584e-10	3.76649	0.8	0.07	2.02275e-05	10	Stmn1
97	6.86035e-09	4.61394	1	0.153	0.000141227	10	Aplp1
98	2.69028e-06	5.4656	1	0.256	0.0553821	10	Trf
99	3.46459e-05	5.76787	1	0.456	0.71322	10	Ptgds
100	7.20702e-05	5.11705	1	0.567	1	10	Plp1

## Sheet: Contra 24h
	p_val	avg_log2FC	pct.1	pct.2	p_val_adj	cluster	gene
1	2.94e-15	1.70027	1	0.762	6.05e-11	0	Vtn
2	4.98e-14	1.582	1	0.61	1.02e-09	0	Ptn
3	1.24e-13	1.50818	0.964	0.371	2.55e-09	0	Kcnj8
4	1.51e-13	1.54398	0.873	0.295	3.11e-09	0	Uchl1
5	2.01e-12	1.59571	0.909	0.362	4.15e-08	0	Art3
6	7.83e-12	1.41406	0.982	0.457	1.61e-07	0	Ifitm1
7	2e-11	1.40997	0.945	0.438	4.12e-07	0	Gatm
8	2.47e-10	1.333	0.873	0.467	5.09e-06	0	Sod3
9	2.76e-10	1.46605	0.6	0.133	5.68e-06	0	Nodal
10	1.06e-09	1.43473	0.691	0.257	2.18e-05	0	G0s2
11	6.09e-08	1.49325	1	0.553	0.001254	1	Atp13a5
12	2.39e-07	1.31839	0.895	0.567	0.00493	1	Tns2
13	1.18e-06	1.34028	1	0.652	0.02421	1	Tbx3os1
14	9.7e-06	1.40238	0.632	0.248	0.199662	1	Prpf39
15	2.71e-05	1.30007	0.947	0.504	0.558745	1	Abcc9
16	0.000205	1.84963	1	1	1	1	Gm42418
17	0.000309	1.2994	0.684	0.468	1	1	Cdc42bpa
18	0.000896	1.34301	0.737	0.624	1	1	Ttc14
19	0.001886	1.29911	0.474	0.227	1	1	Grk3
20	0.007353	1.32135	0.474	0.262	1	1	Psd3
21	5e-33	3.65978	1	0.019	1.03e-28	2	Pln
22	2.19e-31	5.29855	1	0.083	4.51e-27	2	Acta2
23	6.24e-31	5.33471	1	0.102	1.28e-26	2	Tagln
24	2.7e-30	3.13638	0.981	0.056	5.56e-26	2	Sncg
25	2.07e-28	3.25225	1	0.13	4.27e-24	2	Csrp1
26	1.55e-25	3.69521	1	0.435	3.19e-21	2	Tpm2
27	3.11e-25	3.69065	1	0.417	6.41e-21	2	Vim
28	8.11e-25	3.81327	1	0.528	1.67e-20	2	Crip1
29	1.2e-22	3.59757	0.962	0.231	2.48e-18	2	Fos
30	1.8e-15	3.6176	0.712	0.12	3.7e-11	2	Atf3
31	2.12e-07	1.18555	0.667	0.093	0.00437	3	Tmem237
32	2.92e-06	1.15647	1	0.371	0.060096	3	Strap
33	8.95e-05	1.32341	0.667	0.179	1	3	Pja1
34	0.000111	1.24797	0.667	0.172	1	3	Col27a1
35	0.000245	1.15647	0.667	0.212	1	3	Eif3b
36	0.000508	1.33791	1	0.768	1	3	Higd1b
37	0.00126	1.15927	0.889	0.536	1	3	Plxdc2
38	0.002419	1.27141	0.889	0.596	1	3	Gatm
39	0.002895	1.22702	1	0.609	1	3	Plce1
40	0.009218	1.40516	0.889	0.47	1	3	Uchl1
41	4.02e-07	1.63669	0.8	0.09	0.008282	4	Tent4b
42	1.14e-05	1.62457	0.8	0.142	0.233941	4	Thsd4
43	1.15e-05	1.66354	1	0.271	0.237024	4	Cav2
44	0.000399	1.47044	0.8	0.239	1	4	Tmem131
45	0.001446	1.44401	1	0.477	1	4	Pdgfa
46	0.001466	1.94786	0.6	0.142	1	4	Ccnd1
47	0.001546	1.65465	0.6	0.142	1	4	Cep85l
48	0.003347	1.62858	0.8	0.284	1	4	Map3k7cl
49	0.004032	1.51359	0.8	0.277	1	4	Tnrc18
50	0.004885	2.62352	1	1	1	4	Gm42418
51	1.39e-29	4.36054	1	0.006	2.87e-25	6	Csf1r
52	1.98e-19	4.91674	1	0.026	4.07e-15	6	C1qc
53	1.52e-17	4.30689	1	0.032	3.12e-13	6	Cx3cr1
54	4.89e-16	5.36959	1	0.038	1.01e-11	6	Ctss
55	4.89e-16	4.23956	1	0.038	1.01e-11	6	Selplg
56	3.75e-12	5.49915	1	0.064	7.72e-08	6	C1qb
57	3.75e-12	5.37727	1	0.064	7.72e-08	6	C1qa
58	1.09e-05	5.25735	1	0.244	0.223679	6	Hexb
59	0.000424	4.04327	1	0.583	1	6	Ctsd
60	0.000663	3.89891	1	0.994	1	6	Cst3
61	2.5e-22	3.92716	0.833	0.013	5.15e-18	7	Ccl19
62	1.54e-07	2.77419	0.833	0.117	0.003166	7	Tmem176a
63	1.19e-05	2.78486	1	0.409	0.244784	7	Apoe
64	1.92e-05	2.65155	1	0.429	0.395111	7	Cfh
65	1.96e-05	2.338	0.833	0.188	0.403981	7	Tmem176b
66	2.09e-05	2.36961	1	0.416	0.431107	7	Prrx1
67	3.47e-05	2.30683	1	0.643	0.714938	7	Zeb2
68	5.96e-05	2.4557	1	0.805	1	7	Timp3
69	0.000277	2.43315	1	0.643	1	7	Tsc22d3
70	0.005529	2.54134	0.333	0.058	1	7	Rgs16
71	3.23e-31	3.54136	0.857	0	6.65e-27	8	Ctla2a
72	2.47e-26	3.03524	1	0.02	5.07e-22	8	Ly6a
73	3.77e-26	3.15554	1	0.02	7.76e-22	8	Cldn5
74	2.15e-23	2.62694	1	0.026	4.43e-19	8	Ramp2
75	8.22e-18	3.61425	0.857	0.033	1.69e-13	8	Ly6c1
76	1.18e-16	3.02105	1	0.059	2.43e-12	8	Itm2a
77	1.55e-16	2.54157	1	0.059	3.19e-12	8	Slco1a4
78	2.09e-12	3.31	1	0.105	4.31e-08	8	Slc2a1
79	1.56e-08	2.86719	1	0.222	0.000322	8	Flt1
80	9.63e-06	3.05501	1	0.732	0.198178	8	Bsg
81	2.65e-36	4.05027	1	0	5.45e-32	9	Slc22a6
82	2.28e-27	4.54542	1	0.006	4.69e-23	9	Lum
83	1.45e-24	4.74015	0.667	0	2.99e-20	9	F3
84	1.04e-22	5.49283	1	0.013	2.15e-18	9	Slc7a11
85	4.39e-10	3.69077	1	0.064	9.05e-06	9	Islr
86	1.61e-07	4.97272	1	0.102	0.003313	9	Dcn
87	6.58e-07	4.48072	1	0.115	0.013537	9	Spp1
88	1.28e-05	6.43455	1	0.166	0.263221	9	Ptgds
89	7.43e-05	5.02552	1	0.223	1	9	Itih5
90	0.000162	6.81745	1	0.255	1	9	Apod

## Sheet: Ipsi 24h
	p_val	avg_log2FC	pct.1	pct.2	p_val_adj	cluster	gene
1	1.56123e-09	1.35759	0.85	0.233	3.21395e-05	0	Ddit4l
2	1.75408e-08	1.57028	0.95	0.396	0.000361095	0	Gatm
3	1.8504e-08	1.64753	1	0.693	0.000380924	0	Ptn
4	1.7782e-07	1.44982	0.4	0.059	0.0036606	0	Gm4632
5	1.96088e-07	1.39543	0.95	0.668	0.00403666	0	Zic1
6	4.15781e-07	1.40009	0.95	0.569	0.00855927	0	P2ry14
7	2.00509e-06	1.24787	1	0.772	0.0412768	0	Vtn
8	5.35055e-06	1.35518	0.9	0.436	0.110146	0	Perp
9	8.83158e-05	1.31412	0.6	0.272	1	0	Lamc3
10	0.000580827	1.23407	0.65	0.356	1	0	Ehd3
11	1.50929e-12	1.99293	0.917	0.457	3.10703e-08	1	Atp13a5
12	9.06389e-11	1.80264	0.944	0.898	1.86589e-06	1	Atp1a2
13	1.3927e-10	2.32742	1	1	2.86702e-06	1	Gm42418
14	5.3731e-10	1.81603	0.833	0.511	1.10611e-05	1	Slc12a2
15	1.0085e-08	1.47191	0.889	0.672	0.00020761	1	Adap2
16	9.68816e-08	1.464	0.5	0.161	0.0019944	1	Dock10
17	7.1469e-06	1.43842	0.75	0.651	0.147126	1	Pitpnc1
18	2.34612e-05	1.44275	0.639	0.376	0.482973	1	Slc6a20a
19	5.61783e-05	1.46101	0.806	0.543	1	1	Abcc9
20	0.00113497	1.53902	0.611	0.516	1	1	Tbx3os1
21	2.48252e-41	3.30285	1	0.06	5.11052e-37	2	Sncg
22	5.89938e-39	4.84738	1	0.113	1.21445e-34	2	Acta2
23	3.17485e-38	4.6837	1	0.119	6.53575e-34	2	Tagln
24	2.07351e-32	3.35899	1	0.25	4.26853e-28	2	Csrp1
25	5.46078e-32	3.17561	0.981	0.167	1.12416e-27	2	Myh11
26	2.32266e-31	2.88636	0.815	0.042	4.78144e-27	2	Pln
27	7.96119e-31	3.80078	1	0.363	1.63889e-26	2	Tpm2
28	1.19293e-28	3.66633	1	0.524	2.45576e-24	2	Crip1
29	1.65722e-27	2.90983	1	0.738	3.41155e-23	2	Dstn
30	1.3871e-15	2.87616	0.722	0.179	2.85548e-11	2	Atf3
31	5.69347e-14	1.6739	0.976	0.556	1.17206e-09	3	Higd1b
32	2.90607e-13	1.45863	1	0.744	5.98243e-09	3	Vtn
33	3.01336e-12	1.22983	0.976	0.678	6.2033e-08	3	Ndufa4l2
34	9.21933e-12	1.16622	0.905	0.433	1.89789e-07	3	Slc19a1
35	1.40319e-11	1.25776	0.976	0.761	2.88861e-07	3	Sept4
36	4.03377e-11	1.19329	0.881	0.372	8.30391e-07	3	Arhgdib
37	5.38489e-11	1.45839	0.905	0.4	1.10853e-06	3	Uchl1
38	7.23884e-10	1.15247	1	0.489	1.49019e-05	3	Kcnj8
39	5.55435e-09	1.23568	0.524	0.128	0.000114342	3	Plxdc1
40	1.16937e-08	1.31021	0.786	0.389	0.000240726	3	Pth1r
41	9.59443e-11	2.11057	0.857	0.093	1.97511e-06	4	Nrp1
42	7.07475e-08	1.90075	0.857	0.144	0.00145641	4	Usp24
43	0.000181107	1.99789	0.857	0.349	1	4	Nab1
44	0.000626282	1.78463	0.857	0.53	1	4	Klf7
45	0.00123428	1.87011	1	0.633	1	4	Bcam
46	0.00194957	2.07119	0.429	0.093	1	4	Dcp2
47	0.00265048	1.67426	1	0.693	1	4	Tns1
48	0.00275615	1.72814	0.571	0.186	1	4	Casq2
49	0.0043894	1.74675	0.714	0.33	1	4	Ppil4
50	0.00487245	2.05313	0.286	0.047	1	4	Ppm1k
51	1.64963e-31	3.67806	0.914	0.08	3.39592e-27	5	Rdh10
52	4.99443e-31	4.75027	0.886	0.075	1.02815e-26	5	Ednrb
53	1.84348e-22	5.21425	0.657	0.048	3.79499e-18	5	Il11
54	1.90577e-21	3.01313	0.857	0.155	3.92321e-17	5	Stc1
55	1.17601e-18	2.72569	1	0.487	2.42094e-14	5	Fstl1
56	2.11475e-17	2.88204	0.8	0.171	4.35342e-13	5	Mt2
57	1.77447e-16	3.82545	0.571	0.059	3.65293e-12	5	Ccl2
58	6.47426e-12	3.49543	0.543	0.102	1.33279e-07	5	Cxcl1
59	2.42198e-11	2.78571	0.371	0.032	4.98588e-07	5	Ccl11
60	1.6448e-08	3.08125	0.314	0.037	0.000338598	5	Cxcl2
61	6.51362e-19	4.20559	0.8	0.023	1.34089e-14	7	Ccl19
62	1.47152e-08	3.48379	1	0.161	0.000302927	7	Tmem176a
63	4.73634e-07	3.34403	1	0.23	0.00975023	7	Tmem176b
64	3.22899e-05	2.26024	1	0.313	0.66472	7	Apoe
65	4.34146e-05	2.44426	0.6	0.088	0.893733	7	Mpp6
66	9.87924e-05	2.23301	0.6	0.097	1	7	Col3a1
67	0.000196728	2.43395	1	0.779	1	7	Ifitm1
68	0.000596374	2.5716	1	0.516	1	7	Cfh
69	0.00295792	2.1874	0.8	0.424	1	7	Il6st
70	0.0064046	2.20445	0.6	0.175	1	7	S100a6
71	6.41107e-40	2.59919	0.8	0	1.31978e-35	8	Slco1c1
72	8.9326e-37	3.34707	0.9	0.009	1.83887e-32	8	Ly6a
73	1.29598e-29	3.56374	0.8	0.014	2.6679e-25	8	Cldn5
74	8.7654e-28	4.64908	0.9	0.028	1.80444e-23	8	Ctla2a
75	1.30519e-27	2.66477	0.7	0.009	2.68686e-23	8	Abcb1a
76	3.83754e-21	3.71039	0.7	0.024	7.89996e-17	8	Ly6c1
77	5.58706e-16	2.40591	0.5	0.014	1.15015e-11	8	Slco1a4
78	5.93503e-12	3.01278	1	0.179	1.22178e-07	8	Slc2a1
79	2.60421e-09	2.83489	1	0.302	5.36104e-05	8	Flt1
80	1.63625e-05	2.77022	0.4	0.057	0.336839	8	Itm2a
81	5.79456e-29	3.9544	1	0.043	1.19287e-24	9	Lum
82	7.08361e-18	4.79718	1	0.109	1.45823e-13	9	Spp1
83	3.01901e-15	3.62802	1	0.142	6.21494e-11	9	S100a6
84	8.71531e-15	7.20326	1	0.175	1.79413e-10	9	Apod
85	6.97246e-14	4.92609	1	0.19	1.43535e-09	9	Dcn
86	3.29187e-11	4.20693	0.909	0.199	6.77664e-07	9	Itih5
87	9.26837e-11	3.1907	0.273	0.005	1.90799e-06	9	Lcn2
88	3.12792e-08	4.60321	0.909	0.299	0.000643913	9	Apoe
89	6.64965e-08	3.24113	0.455	0.047	0.0013689	9	Ccl7
90	1.68509e-07	4.26692	1	0.308	0.00346893	9	Gsn
